# Supplementary material for: A Clinicopathological Review of 203 Cases of Atypical Polypoid Adenomyoma of the Uterus
Source: J Clin Med. 2023 Feb 14;12(4):1511. doi: 10.3390/jcm12041511 (PMC9966326; doi:10.3390/jcm12041511)
Supplement: Supplementary file 1 [file jcm-12-01511-s001.zip]

Archive with 1 entries (1 files):
- jcm-2167504-supplementary.pdf
